# Supplementary material for: Lipidomic Typing of Colorectal Cancer Tissue Containing Tumour-Infiltrating Lymphocytes by MALDI Mass Spectrometry Imaging
Source: Metabolites. 2021 Sep 5;11(9):599. doi: 10.3390/metabo11090599 (PMC8471593; doi:10.3390/metabo11090599)
Supplement: Supplementary file 1 [file metabolites-11-00599-s001.zip › Supplementary Material S1.xlsx]

## Sheet: S1
					TME							TUMOUR
		m/z	Retention Time (min)	Lipid identification	Overall p-value	p_value Low TILs vs Moderate TILs	p_value High TILs vs Moderate TILs	p_value High TILs vs Low TILs	foldchange Low TILs vs Moderate TILs	foldchange High TILs vs Moderate TILs	foldchange High TILs vs Low TILs	Overall p-value	p_value Low TILs vs Moderate TILs	p_value High TILs vs Moderate TILs	p_value High TILs vs Low TILs	foldchange Low TILs vs Moderate TILs	foldchange High TILs vs Moderate TILs	foldchange High TILs vs Low TILs
	x1	701.538	6.3	PA(18:0/18:1)*	0.7495				1.35887	-1.04379	-1.41837	0.6666				1.24496	-1.08638	-1.35251
	x2	702.559	6.4	PE(40:2)**	0.6891				1.21634	-1.12288	-1.3658	0.554				1.18692	-1.16364	-1.38115
	x3	723.408	5.8	PA(20:4/18:0)*	0.7495				1.6409	1.08662	-1.5101	0.6666				1.43485	1.13341	-1.26596
	x4	725.418	6.2	PA(18:0/18:3)*	0.7495				1.79501	-1.04784	-1.88088	0.6666				2.01338	-1.00012	-2.01363
	x5	727.427	6.7	SM(d36.3)**	0.458				1.19413	-1.12789	-1.34685	0.476				1.28645	-1.14176	-1.46882
	x6	781.477	6.7	PI-Cer(d34:0)**	0.6891				1.45954	-1.06295	-1.55143	0.554				1.66962	-1.04568	-1.7459
	x7	809.49	5.5	PI(16:0/16:0)*	0.458				1.3065	-1.2015	-1.56977	0.2606				1.53518	-1.21711	-1.86848
	x8	810.495	5.9	PS(38:4)**	0.1102				1.09285	-1.33451	-1.45841	0.1693				1.3472	-1.29019	-1.73815
	x9	812.521	5.8	PS(18:0/20:3)*	0.0681				1.42138	-1.26554	-1.79882	0.1558				1.62738	-1.22475	-1.99314
	x10	833.551	5.1	PI(18:2/16:0)*	0.1793				1.27622	-1.16955	-1.49261	0.2673				1.34615	-1.20509	-1.62224
	x11	835.577	5.5	PI(16:0/18:1)*	0.697				1.80278	-1.01367	-1.82743	0.6666				2.13762	-1.02875	-2.19909
	x12	861.581	5.6	PI(18:0/18:0)*	0.6891				1.5805	-1.41767	-2.24063	0.6666				2.03225	-1.42843	-2.90292
	x13	863.606	5.9	PI(18:0/18:1)*	0.9775				1.74614	1.09816	-1.59007	0.6666				2.51629	1.11197	-2.26291
	x14	883.51	5	PI(20:4/18:1)*	0.0262	0.149	0.0046	0.0046	-1.01748	-1.67448	-1.64572	0.1558	0.4634	0.0166	0.0166	-1.04491	-1.66195	-1.59052
	x15	885.592	5.5	PI(18:0/20:4)*	0.7495				1.82794	1.1204	-1.6315	0.6666				1.82593	1.25686	-1.45277
	x16	887.601	5.7	PI(18:0/20:3)*	0.458				1.37431	-1.05396	-1.44846	0.4292				1.35823	-1.05177	-1.42854
	x17	900.59	6.6	PS(44:1)**	0.0349	0.4043	0.0079	0.0079	1.03198	2.47165	2.39505	0.1693	0.6943	0.0615	0.1093	-1.02852	2.49716	2.56839
	x18	901.53	6.1	PI(O-40:3)**	0.0349	0.4043	0.0107	0.0107	1.05048	3.52772	3.35819	0.1693	1	0.0615	0.0795	1.01852	3.36454	3.30335
	Note: The reported p-values are adjusted for multiplicity
	* indicates those lipid annotated based on accurate mass, isotopic distribution and MS/MS
	** indicates those lipids annotated based on accurate mass and isotopic distribution (mass error of ±0.1 Da)
