# Supplementary material for: Lipidomic Typing of Colorectal Cancer Tissue Containing Tumour-Infiltrating Lymphocytes by MALDI Mass Spectrometry Imaging
Source: Metabolites. 2021 Sep 5;11(9):599. doi: 10.3390/metabo11090599 (PMC8471593; doi:10.3390/metabo11090599)
Supplement: Supplementary file 1 [file metabolites-11-00599-s001.zip › Supplementary Material S2.xlsx]

## Sheet: SX
m/z	Retention Time (mins)	Lipid Identification	MS/MS fragments
701.509	6.3	PA(18:0/18:1)*	78.9582	152.996	281.25	283.264	417.241	419.251	435.25	437.266	701.509
723.495	5.8	PA(20:4/18:0)*	96.9689	152.994	283.264	303.236	419.257	457.233	723.495
725.513	6.2	PA(18:0/20:3)*	152.994	283.264	419.256	437.266	441.248	725.513
809.517	5.5	PI(16:0/16:0)*	222.999	241.011	255.233	258.989	391.227	553.274	809.517
812.547	5.8	PS(18:0/20:3)*	78.9597	152.995	283.263	305.247	419.253	437.268	441.246	725.514	812.547
833.518	5.1	PI(18:1/16:1)*	281.249	433.241	833.518
835.535	5.5	PI(16:0/18:1)*	241.012	255.236	281.249	835.535
861.549	5.6	PI(18:0/18:2)*	279.234	283.267	419.256	581.305	861.549
863.565	5.9	PI(18:0/18:1)*	152.994	223.001	241.011	281.247	283.264	315.031	417.251	419.256	437.286	581.305	863.565
883.533	5	PI(20:4/18:1)*	241.012	259.022	281.251	303.236	823.507	883.533
885.549	5.5	PI(18:0/20:4)*	78.9593	152.996	241.011	283.263	303.233	581.308	885.549
887.564	5.7	PI(18:0/20:3)*	78.9597	152.996	241.012	283.265	305.249	581.304	599.319	603.295	887.564
Note: Accurate masses obtained by LC-MS/MS are reported
